# Supplementary material for: Rapid Isothermal DNA Amplification in Microchambers Detected by Fluorescence RNA Aptamer Transcription
Source: Diagnostics (Basel). 2025 Nov 9;15(22):2838. doi: 10.3390/diagnostics15222838 (PMC12650952; doi:10.3390/diagnostics15222838)
Supplement: Supplementary file 1 [file diagnostics-15-02838-s001.zip]

Archive with 1 entries (1 files):
- 20250927SupplementaryInformation.pdf
